# Supplementary material for: Rapid and pervasive development- and tissue-specific homeolog expression partitioning in newly formed inter-subspecific rice segmental allotetraploids
Source: BMC Genomics. 2018 Oct 19;19:756. doi: 10.1186/s12864-018-5150-7 (PMC6194744; doi:10.1186/s12864-018-5150-7)
Supplement: Supplementary file 1 — Table S1. Genes used in Sequenom MassARRAY assays. (XLS 42 kb) [file 12864_2018_5150_MOESM1_ESM.xls]

## Sheet: Sheet1
Table S1 Genes used in Sequenom MassARRAY assays.
	LOC-ID	Fuction	Name
	LOC_Os08g06110.2	COC1 gene	CP_1
	LOC_Os09g36220.1	PRR9; response regulator receiver domain containing protein;	CP_2
	LOC_Os02g40510.1	TOC1,response regulator receiver domain containing protein;	CP_5
	LOC_Os06g47890.2	FKF1	CP_6
	;LOC_Os01g74020.1	LUX, MYB family transcription factor	CP_7
	LOC_Os05g41080	HTR707 | Oryza sativa ssp. japonica | transcript sequence | Histone H3 Family;	CR_1
	LOC_Os04g18090.1	HON, histone H1;	CR_11-1
	LOC_Os05g08960.1	HUPB701, ubiquitin-conjugating enzyme;	CR_13
	LOC_Os12g09580	SGS701, leafbladeless1;	CR_20
	LOC_Os01g67100	NFF701, Nucleosome/chromatin assembly complex proteins (Cac1 homologs);	CR_21
	LOC_Os05g38640.1	HTA706,Core histone H2A/H2B/H3/H4 domain containing protein;	CR_8
	LOC_Os07g38730	Alpha tubulin	HK_2
	LOC_Os02g16040.1	Ubiquitin	HK_3
	LOC_Os07g42300.1	EF1d	HK_4
	LOC_Os01g39260.1	FtsH protease	HK_5
	LOC_Os03g21210.1	endo-1,4-beta-glucanase	HK_8_2
	LOC_Os04g51820.1	HKT1;1 - Na+ transporter,	IP_1
	LOC_Os01g45990.1	Potassium channel AKT1	IP_2
	LOC_Os09g17750.1;	oxidoreductase, short chain dehydrogenase/reductase family domain containing protein	Chl-13
	LOC_Os10g35370.1;	oxidoreductase, short chain dehydrogenase/reductase family domain containing family	Chl-14
	LOC_Os01g43390.1;	uroporphyrinogen decarboxylase	Chl-6
	LOC_Os03g58040.1;	glutamate dehydrogenase protein	N-1
	LOC_Os07g46460.1;	ferredoxin-dependent glutamate synthase precursor	N-2
	LOC_Os02g07490	glyceraldehyde-3-phosphate dehydrogenase	PS_3
	LOC_Os07g32880.1	F-type H+-transporting ATPase subunit gamma	PS_6
	LOC_Os01g41210.1	Malate synthase-like family protein-1	TCA_3-2
	LOC_Os10g35960.1	NAD-dependent malic enzyme, mitochondrial precursor-1 ;	TCA_4
	LOC_Os07g31380.1	NAD-dependent malic enzyme, mitochondrial precursor-2 ;	TCA_5
	LOC_Os01g52500.1	NADP-dependent malic enzyme-2;	TCA_7
	LOC_Os03g04410.1	Aconitate hydratase protein-1;	TCA_8
	Abbreviation:
	CP	Circadian and Photomorphogenesis
	CR	Chromosome R
	HK	House Keeping gene
	IP	Ion transportation Pathway
	Chl	Metabolism chlorophyll
	PS	Photosynthesis
	N	Nitrogen metabolism
	TCA	Kreb's cycle
