# Supplementary material for: Rapid and pervasive development- and tissue-specific homeolog expression partitioning in newly formed inter-subspecific rice segmental allotetraploids
Source: BMC Genomics. 2018 Oct 19;19:756. doi: 10.1186/s12864-018-5150-7 (PMC6194744; doi:10.1186/s12864-018-5150-7)
Supplement: Supplementary file 10 — Table S2. Tissue-specific silencing (a) and development-specific silencing (b) at different growth stages. Mean percentages of tissues showing tissue-specific silence of alleles/homeologs at different stages. (XLS 41 kb) [file 12864_2018_5150_MOESM10_ESM.xls]

## Sheet: Sheet1
	Table S2a Tissue-specific silence percentage(%) at different growth stage. Mean percentage of tissues showing tissue-pecific silence of alleles/homeologs at different stages.
		MIX			F1			NN99			99NN			MIX			F1			NN99			99NN
		Tillering stage	Booting stage		Tillering stage	Booting stage		Tillering stage	Booting stage		Tillering stage	Booting stage		Tillering stage	Booting stage		Tillering stage	Booting stage		Tillering stage	Booting stage		Tillering stage	Booting stage
	Genes	9-TSS	9-TSS		9-TSS	9-TSS		9-TSS	9-TSS		9-TSS	9-TSS		N-TSS	N-TSS		N-TSS	N-TSS		N-TSS	N-TSS		N-TSS	N-TSS
	CP_1	0	11.1111		0	0		0	0		0	0		0	0		0	0		0	10.7143		0	14.2857
	CP_2	0	5.55556		0	0		0	0		0	0		0	0		0	0		7.14286	21.4286		0	25
	CP_5	0	5.55556		0	4.16667		0	10.7143		7.14286	17.8571		0	0		0	0		0	0		0	0
	CP_6	25	27.7778		16.6667	8.33333		0	3.57143		0	0		0	0		0	4.16667		0	0		21.4286	14.2857
	CP_7	0	11.1111		0	0		14.2857	14.2857		0	3.57143		0	0		0	0		0	0		7.14286	17.8571
	CR_1	0	0		0	0		0	0		0	10.7143		0	0		0	0		28.5714	35.7143		0	3.57143
	CR_11-1	0	0		0	0		0	0		14.2857	7.14286		0	0		0	0		0	0		7.14286	10.7143
	CR_13	0	0		0	0		0	0		14.2857	28.5714		0	0		0	0		0	0		0	10.7143
	CR_20	0	38.8889		0	0		0	0		7.14286	10.7143	neofunctionalization	0	0		0	0		0	0		0	0
	CR_21	25	50		0	0		0	0		21.4286	14.2857	neofunctionalization	0	0		0	0		0	0		14.2857	21.4286
	CR_8	12.5	5.55556		0	0		0	0		7.14286	3.57143	neofunctionalization	0	0		0	0		0	3.57143		0	3.57143
	HK_2	12.5	0		0	0		0	0		0	3.57143		0	0		0	0		0	0		0	10.7143
	HK_3	25	11.1111		0	0		0	0		0	14.2857		0	0		0	0		0	0		0	0
	HK_4	12.5	5.55556		0	0		0	0		0	14.2857		0	0		0	0		0	10.7143		14.2857	0
	HK_5	0	27.7778		0	0		0	0		7.14286	14.2857		0	0		0	0		0	3.57143		0	0
	HK_8#2	25	11.1111		0	0		0	32.1429		0	3.57143		0	0		25	0		7.14286	10.7143		7.14286	3.57143
	IP_1	0	0		0	0		0	0		7.14286	0		0	0		0	0		0	0		0	7.14286
	IP_2	0	5.55556		0	0		0	0		0	0		0	5.55556		8.33333	20.8333		7.14286	14.2857		7.14286	21.4286
	Chl-13	0	11.1111		0	0		0	0		7.14286	25		0	0		0	0		0	10.7143		0	3.57143
	Chl-14	0	0		0	0		0	0		0	32.1429		12.5	5.55556		0	0		0	3.57143		0	7.14286	neofunctionalization
	Chl-6	12.5	16.6667		0	4.16667		0	3.57143		0	10.7143		0	0		0	8.33333		7.14286	14.2857		7.14286	14.2857
	N-1	25	11.1111		0	0		14.2857	25		0	0		0	0		0	0		0	0		0	21.4286
	N-2	12.5	22.2222		0	4.16667		7.14286	21.4286		0	3.57143		0	5.55556		8.33333	0		0	14.2857		14.2857	10.7143
	PS_3	0	0		0	0		0	0		0	3.57143		0	0		0	0		0	0		0	7.14286
	PS_6	12.5	16.6667		0	0		7.14286	0		0	0		12.5	5.55556		16.6667	29.1667		0	0		7.14286	10.7143	neofunctionalization
	TCA_3-2	0	0		0	0		0	0		0	0		0	0		0	4.16667		0	3.57143		14.2857	25
	TCA_4	0	0		0	0		0	0		0	3.57143		0	0		0	0		7.14286	42.8571		0	0
	TCA_5	0	0		0	0		7.14286	10.7143		14.2857	3.57143		0	0		0	0		0	0		14.2857	14.2857
	TCA_7	12.5	27.7778		0	0		0	3.57143		0	17.8571		0	0		0	0		0	10.7143		0	25
	TCA_8	0	5.55556		0	8.33333		7.14286	0		0	14.2857		0	0		0	0		0	3.57143		0	0
	Table S2b Devolepment-specific silence percentage at root and leaf tissues. Mean percentage of tissues showing tissue-pecific silence. of alleles/homeologs crossing the two growth stage in the roots or leaves.
		MIX			F1			NN99			99NN			MIX			F1			NN99			99NN
		Leaf	root		Leaf	root		Leaf	root		Leaf	root		Leaf	root		Leaf	root		Leaf	root		Leaf	root
	Genes	9-TSS	9-TSS		9-TSS	9-TSS		9-TSS	9-TSS		9-TSS	9-TSS		N-TSS	N-TSS		N-TSS	N-TSS		N-TSS	N-TSS		N-TSS	N-TSS
	CP_1	0	0		0	0		0	0		0	0		0	0		0	0		0	7.14286		0	14.2857
	CP_2	10	0		0	0		0	0		0	0		0	0		0	0		0	7.14286		0	21.4286
	CP_5	0	0		0	8.33333		0	0		0	7.14286		0	0		0	0		0	0		0	0
	CP_6	20	0		0	25		0	0		0	0		0	0		0	0		0	0		7.14286	7.14286
	CP_7	0	50		0	0		14.2857	28.5714		0	7.14286		0	0		0	0		0	0		7.14286	21.4286
	CR_1	0	0		0	0		0	0		7.14286	0		0	0		0	0		21.4286	28.5714		0	7.14286
	CR_11-1	0	0		0	0		0	0		7.14286	7.14286		0	0		0	0		0	0		0	0
	CR_13	0	0		0	0		0	0		21.4286	14.2857		0	0		0	0		0	0		0	7.14286
	CR_20	30	0		0	0		0	0		7.14286	7.14286		0	0		0	0		0	0		0	0
	CR_21	20	0		0	0		0	0		7.14286	7.14286		0	0		0	0		0	0		28.5714	0
	CR_8	10	0		0	0		0	0		0	0		0	0		0	0		0	7.14286		0	7.14286
	HK_2	0	0		0	0		0	0		0	7.14286		0	0		0	0		0	0		7.14286	7.14286
	HK_3	20	0		0	0		0	0		0	7.14286		0	0		0	0		0	0		0	0
	HK_4	10	0		0	0		0	0		0	14.2857		0	0		0	0		7.14286	7.14286		0	14.2857
	HK_5	0	0		0	0		0	0		0	35.7143		0	0		0	0		0	7.14286		0	0
	HK_8#2	20	50		0	0		7.14286	21.4286		7.14286	0		0	0		8.33333	16.6667		7.14286	7.14286		14.2857	14.2857
	IP_1	0	0		0	0		0	0		0	7.14286		0	0		0	0		0	0		0	14.2857
	IP_2	0	0		0	0		0	0		0	0		0	0		0	8.33333		0	14.2857		7.14286	21.4286
	Nip_Chl-13	10	0		0	0		0	0		0	14.2857		0	0		0	0		0	7.14286		0	7.14286
	Nip_Chl-14	0	0		0	0		0	0		21.4286	21.4286		10	0		0	0		7.14286	0		0	14.2857
	Nip_Chl-6	10	0		0	0		7.14286	14.2857		0	21.4286		0	0		0	8.33333		0	14.2857		7.14286	7.14286
	Nip_N-1	20	0		0	0		0	7.14286		0	0		0	0		0	0		0	0		0	7.14286
	Nip_N-2	20	0		0	0		7.14286	7.14286		0	7.14286		0	0		0	8.33333		0	7.14286		14.2857	21.4286
	PS_3	0	0		0	0		0	0		0	7.14286		0	0		0	0		0	0		7.14286	14.2857
	PS_6	10	0		0	0		0	14.2857		0	0		10	0		8.33333	16.6667		0	0		0	7.14286
	TCA_3-2	0	0		0	0		0	0		0	0		0	0		8.33333	0		0	7.14286		14.2857	28.5714
	TCA_4	0	0		0	0		0	0		0	7.14286		0	0		0	0		14.2857	21.4286		0	0
	TCA_5	0	0		0	0		7.14286	0		0	14.2857		0	0		0	0		0	0		7.14286	14.2857
	TCA_7	30	0		0	0		0	0		7.14286	28.5714		0	0		0	0		7.14286	0		7.14286	14.2857
	TCA_8	0	0		0	8.33333		7.14286	0		0	14.2857		0	0		0	0		0	7.14286		0	0
